# Supplementary material for: Image-guided treatment of mouse tumours with radioactive ion beams
Source: Nat Phys. Author manuscript; Available in PMC 2025 Oct 16. (PMC12518140; doi:10.1038/s41567-025-02993-8)
Supplement: Supplementary Materials [file EMS207960-supplement-Supplementary_Materials.zip]

Archive with 5 entries (5 files):
- 41567_2025_2993_MOESM5_ESM.xlsx
- 41567_2025_2993_MOESM3_ESM.mp4
- 41567_2025_2993_MOESM2_ESM.pdf
- 41567_2025_2993_MOESM1_ESM.pdf
- 41567_2025_2993_MOESM4_ESM.mp4
